# Supplementary material for: Beyond Recovery: Effects of Post-Exercise Milk and Milk-Based Beverages on Appetite Regulation and Energy Intake—A Systematic Review and Meta-Analysis
Source: Nutrients. 2026 May 22;18(11):1656. doi: 10.3390/nu18111656 (PMC13257937; doi:10.3390/nu18111656)
Supplement: Supplementary file 1 [file nutrients-18-01656-s001.zip]

Archive with 3 entries (3 files):
- Prisma-checklist.pdf
- Search Plan.pdf
- Supplementary Figures.pdf
